# Supplementary material for: Cytokinin Type-B Response Regulators Promote Bulbil Initiation in Lilium lancifolium
Source: Int J Mol Sci. 2021 Mar 24;22(7):3320. doi: 10.3390/ijms22073320 (PMC8037933; doi:10.3390/ijms22073320)
Supplement: Supplementary file 1 [file ijms-22-03320-s001.zip]

Archive with 2 entries (2 files):
- Revised Supplemental Figure 1.pdf
- Revised Supplemental Tables.pdf
